# Supplementary material for: A metabolic complex of acyltransferase enzymes involved in tomato acylsugar biosynthesis
Source: J Exp Bot. 2026 Apr 17;77(14):4620–33. doi: 10.1093/jxb/erag180 (PMC13415957; doi:10.1093/jxb/erag180)
Supplement: erag180_Supplementary_Data [file erag180_supplementary_data.zip]

Archive with 2 entries (2 files):
- JXB_Supp_proof_NEW.pdf
- Combined_Supplementary_Table_NEW.xlsx
