# Supplementary material for: A metabolic complex of acyltransferase enzymes involved in tomato acylsugar biosynthesis
Source: J Exp Bot. 2026 Apr 17;77(14):4620–33. doi: 10.1093/jxb/erag180 (PMC13415957; doi:10.1093/jxb/erag180)
Supplement: erag180_Supplementary_Data [file erag180_supplementary_data.zip › Combined_Supplementary_Table_NEW.xlsx]

## Sheet: List of Primers
Supplementary Table S1 - Primers used in this study
Primer Name	Gene ID	Use	Sequence (5'-3')
ASAT1-YFP-F	Solyc12g006330	Subcellular localization cloning	TTCTGCCCAAATTCGCGATGTCTGCTTCAAGACTTGTT
ASAT1-YFP-R	Solyc12g006330	Subcellular localization cloning	TCCTCGCCCTTGCTCACCATGAATCCTAAGCATGGAGAAG
ASAT2-YFP-F	Solyc04g012020	Subcellular localization cloning	TTCTGCCCAAATTCGCGATGAGTAGTAGTGTATCAA
ASAT2-YFP-R	Solyc04g012020	Subcellular localization cloning	TCCTCGCCCTTGCTCACCATGCTAGTTGGAGAGGCAAATC
ASAT3-YFP-F	Solyc11g067270	Subcellular localization cloning	TTCTGCCCAAATTCGCGATGGCATCATCAACAATTA
ASAT3-YFP-R	Solyc11g067270	Subcellular localization cloning	TCCTCGCCCTTGCTCACCATTTTGGTTGATTCAACAACTG
ASAT4-YFP-F	Solyc01g105580	Subcellular localization cloning	TTCTGCCCAAATTCGCGATGGTGAAACCCTCAGCTCCT
ASAT4-YFP-R	Solyc01g105580	Subcellular localization cloning	TCCTCGCCCTTGCTCACCATTCCTAAGGAATGGAATGCTAG
ASAT1-RFP-F	Solyc12g006330	Subcellular localization cloning	GCCCAAATTCGCGCAATGTCTGCTTCAAGACTTGTTTCACTT
ASAT1-RFP-R	Solyc12g006330	Subcellular localization cloning	GTCGTCCTTGTAATCCATACCGAATCCTAAGCATGGAGAAGC
ASAT2-RFP-F	Solyc04g012020	Subcellular localization cloning	GCCCAAATTCGCGCAATGAGTAGTAGTGTATCAAGACTTGTATCCTCAG
ASAT2-RFP-R	Solyc04g012020	Subcellular localization cloning	GTCGTCCTTGTAATCCATACCGCTAGTTGGAGAGGCAAAT
ASAT3-RFP-F	Solyc11g067270	Subcellular localization cloning	GCCCAAATTCGCGCAATGGCATCATCAACAATTATATCTAGAA
ASAT3-RFP-R	Solyc11g067270	Subcellular localization cloning	GTCGTCCTTGTAATCCATACCTTTGGTTGATTCAACAACTGGAGAAG
ASAT4-RFP-F	Solyc01g105580	Subcellular localization cloning	GCCCAAATTCGCGCAATGGTGAAACCCTCAGCTCCT
ASAT4-RFP-R	Solyc01g105580	Subcellular localization cloning	GTCGTCCTTGTAATCCATACCTCCTAAGGAATGGAATGCTAGTTTTGA
Untagged ASAT1 F	Solyc12g006330	Localization/Co-IP Cloning	TGCCCAAATTCGCGCATGTCTGCTTCAAGACTTGTTTCACTT
Untagged ASAT1 R	Solyc12g006330	Localization/Co-IP Cloning	AAAATTTAATGAAACCAGAGTTAACTTAGAATCCTAAGCATGGAGAAGCAAACTGA
Untagged ASAT3 F	Solyc11g067270	Localization/Co-IP Cloning	TTCTGCCCAAATTCGCGCATGGCATCATCAACAATTATATCTAGAAAAATGATTAAACTT
Untagged ASAT3 R	Solyc11g067270	Localization/Co-IP Cloning	AAAATTTAATGAAACCAGAGTTAACTTATTTGGTTGATTCAACAACTGGAGAAGCA
Untagged ASAT2 F	Solyc04g012020	Localization/Co-IP Cloning	ATTCTGCCCAAATTCGCGCATGAGTAGTAGTGTATCAAGACTTGTATCCTCAG
Untagged ASAT2 R	Solyc04g012020	Localization/Co-IP Cloning	AAAATTTAATGAAACCAGAGTTAACTTAGCTAGTTGGAGAGGCAAATCGTAAGAG
Untagged ASAT4 F	Solyc01g105580	Localization/Co-IP Cloning	GTATATTCTGCCCAAATTCGCGCATGGTGAAACCCTCAGCTCCTACC
Untagged ASAT4 R	Solyc01g105580	Localization/Co-IP Cloning	AAAATTTAATGAAACCAGAGTTAACTTATCCTAAGGAATGGAATGCTAGTTTTGAAGT
nLUC-SlGAME36 F	SOLYC08G075210.1.1	SplitLuc Cloning	GGCGGAGGTGGCTCCATGACAGCATCAAGTTTTGTATCTATGGC
nLUC-SlGAME36 R	SOLYC08G075210.1.1	SplitLuc Cloning	AAAATTTAATGAAACCAGAGTTAACCTAGAGATTCGTAACTGGAGAAGCAAAGT
SlAECH1-cLUC F	SOLYC07G043680.2.1	SplitLuc Cloning	CTATTTACAATTACAGGATCTATTTATGGGAATAACATCTCTTCCAAGTACCA
SlAECH1-cLUC R	SOLYC07G043680.2.1	SplitLuc Cloning	CCACCACCCATTGATTTTTTAGTTCGGAGACAATAACCAGAATTCTCATATTTT
AbTS-cLUC F	OP677554.1	SplitLuc Cloning	CTATTTACAATTACAGGATCTATTTATGGCCTCAGCTGCATTGAAAG
AbTS-cLUC R	OP677554.1	SplitLuc Cloning	CCACCACCCATTGATTTAAAATAATTTGCATATGGAGAAGCAAATTCAAGAAATTCT
nLUC-ASAT1 F	Solyc12g006330	SplitLuc Cloning	GGCGGAGGTGGCTCCATGTCTGCTTCAAGACTTGTTTCACTT
nLUC-ASAT1 R	Solyc12g006330	SplitLuc Cloning	AAAATTTAATGAAACCAGAGTTAACTTAGAATCCTAAGCATGGAGAAGCAAACTGA
SlASAT2-cLUC F	Solyc04g012020	SplitLuc Cloning	CTATTTACAATTACAGGATCTATTTATGAGTAGTAGTGTATCAAGACTTGTATC
SlASAT2-cLUC R	Solyc04g012020	SplitLuc Cloning	CCACCACCCATTGATTTGCTAGTTGGAGAGGCAAATCGT
nLUC-SlASAT3 F	Solyc11g067270	SplitLuc Cloning	GGCGGAGGTGGCTCCATGGCATCATCAACAATTATATCTAGAAAAATGATTAA
nLUC-SlASAT3 R	Solyc11g067270	SplitLuc Cloning	AAAATTTAATGAAACCAGAGTTAACTTATTTGGTTGATTCAACAACTGGAGAAGCA
SlASAT4-cLUC F	Solyc01g105580	SplitLuc Cloning	CTATTTACAATTACAGGATCTATTTATGGTGAAACCCTCAGCTCCTAC
SlASAT4-cLUC R	Solyc01g105580	SplitLuc Cloning	CCACCACCCATTGATTTTCCTAAGGAATGGAATGCTAGTTTTGAAGT
nYFP-SlGAME36 F	SOLYC08G075210.1.1	BiFC Cloning	CACAACATCGAGGACCTTATGACAGCATCAAGTTTTGTATCTATGGCTG
nYFP-SlGAME36 R	SOLYC08G075210.1.1	BiFC Cloning	AAAATTTAATGAAACCAGAGTTAACCTAGAGATTCGTAACTGGAGAAGCAAAGT
SlAECH1-cYFP F	SOLYC07G043680.2.1	BiFC Cloning	GTATATTCTGCCCAAATTCGATGGGAATAACATCTCTTCCAAGTACC
SlAECH1-cYFP R	SOLYC07G043680.2.1	BiFC Cloning	TGCACGCTGCCCATCGTTTAGTTCGGAGACAATAACCAGAATTC
AbTS-cYFP F	OP677554.1	BiFC Cloning	GTATATTCTGCCCAAATTCGATGGCCTCAGCTGCATTGAAAG
AbTS-cYFP R	OP677554.1	BiFC Cloning	TGCACGCTGCCCATCGAAAATAATTTGCATATGGAGAAGCAAATTCAAGA
nYFP-SlASAT2 F	Solyc04g012020	BiFC Cloning	CGCCACAACATCGAGGACCTTATGAGTAGTAGTGTATCAAGACTTG
nYFP-SlASAT2 R	Solyc04g012020	BiFC Cloning	AAAATTTAATGAAACCAGAGTTAACTTAGCTAGTTGGAGAGGCAAATCGTAAGAG
SlASAT3-cYFP F	Solyc11g067270	BiFC Cloning	GACGAGCTGTACAAGCTTATGGCATCATCAACAATTATATCTAGAAAAATGATTAAAC
SlASAT3-cYFP R	Solyc11g067270	BiFC Cloning	AAAATTTAATGAAACCAGAGTTAACTTATTTGGTTGATTCAACAACTGGAGAAGCA
SlASAT1-nYFP F	Solyc12g006330	BiFC Cloning	GTATATTCTGCCCAAATTCGATGTCTGCTTCAAGACTTGTTTCACTT
SlASAT1-nYFP R	Solyc12g006330	BiFC Cloning	CCTTGCTCACCATCGAGAATCCTAAGCATGGAGAAGCAAAC
SlASAT3-nYFP F	Solyc11g067270	BiFC Cloning	GTATATTCTGCCCAAATTCGATGGCATCATCAACAATTATATCTAGA
SlASAT3-nYFP R	Solyc11g067270	BiFC Cloning	CCTTGCTCACCATCGATTTGGTTGATTCAACAACTGGAGAAGC
SlASAT2-cYFP F	Solyc04g012020	BiFC Cloning	GTATATTCTGCCCAAATTCGATGAGTAGTAGTGTATCAAGACTTG
SlASAT2-cYFP R	Solyc04g012020	BiFC Cloning	GCACGCTGCCCATCGAGCTAGTTGGAGAGGCAAATCG
SlASAT4-cYFP F	Solyc01g105580	BiFC Cloning	GTATATTCTGCCCAAATTCGATGGTGAAACCCTCAGCTCCT
SlASAT4-cYFP R	Solyc01g105580	BiFC Cloning	GCACGCTGCCCATCGATCCTAAGGAATGGAATGCTAGTTTTGAAGT
nYFP-SlASAT1F	Solyc12g006330	BiFC Cloning	CGCCACAACATCGAGGACATGTCTGCTTCAAGACTTGT
nYFP-SlASAT1R	Solyc12g006330	BiFC Cloning	AATGAAACCAGAGTTAATTAGAATCCTAAGCATGGAG
nYFP-SlASAT3 F	Solyc11g067270	BiFC Cloning	CGCCACAACATCGAGGACATGGCATCATCAACAATTATAT
nYFP-SlASAT3 R	Solyc11g067270	BiFC Cloning	TAATGAAACCAGAGTTAATTATTTGGTTGATTCAACAACT
cYFP-SlASAT2 F	Solyc04g012020	BiFC Cloning	ATGGACGAGCTGTACAAGATGAGTAGTAGTGTATCAAGA
cYFP-SlASAT2 R	Solyc04g012020	BiFC Cloning	TAATGAAACCAGAGTTAATTAGCTAGTTGGAGAGGCAA
cYFP-SlASAT4 F	Solyc01g105580	BiFC Cloning	CATGGACGAGCTGTACAAGATGGTGAAACCCTCAGCTCCT
cYFP-SlASAT4 R	Solyc01g105580	BiFC Cloning	ATTTAATGAAACCAGAGTTAATTATCCTAAGGAATGGAATG
FLAG-AbTS F	OP677554.1	Co-IP Cloning	TCTGCCCAAATTCGCGCATGGATTACAAGGACGACGATGACAAGGCCTCAGCTGCATTGA
FLAG-AbTS R	OP677554.1	Co-IP Cloning	AAAATTTAATGAAACCAGAGTTAACCTAAAAATAATTTGCATATGGAGAAGCAAATT
FLAG-SlAECH1 F	SOLYC07G043680.2.1	Co-IP Cloning	CTGCCCAAATTCGCGCATGGATTACAAGGACGACGATGACAAGGGAATAACATCTCTTCC
FLAG-SlAECH1 R	SOLYC07G043680.2.1	Co-IP Cloning	AAAATTTAATGAAACCAGAGTTAACTCATTTAGTTCGGAGACAATAACCAGAATTCTCA
HA-SlGAME36 F	SOLYC08G075210.1.1	Co-IP Cloning	TGCCCAAATTCGCGCATGTACCCTTATGACGTTCCTGATTATGCAACAGCATCAAGTTTT
HA-SlGAME36 R	SOLYC08G075210.1.1	Co-IP Cloning	AAAATTTAATGAAACCAGAGTTAACCTAGAGATTCGTAACTGGAGAAGCAAAGT
HA-SlASAT1 F	Solyc12g006330	Co-IP Cloning	CTGCCCAAATTCGCGATGTACCCTTATGACGTTCCTGATTATGCATCTGCTTCAAGACTT
HA-SlASAT1 R	Solyc12g006330	Co-IP Cloning	AAAATTTAATGAAACCAGAGTTAACTTAGAATCCTAAGCATGGAGAAGCAAACTGA
FLAG-SlASAT2 F	Solyc04g012020	Co-IP Cloning	CTGCCCAAATTCGCGATGGATTACAAGGACGACGATGACAAGAGTAGTAGTGTATCAAGA
FLAG-SlASAT2 R	Solyc04g012020	Co-IP Cloning	AAAATTTAATGAAACCAGAGTTAACTTAGCTAGTTGGAGAGGCAAATCGTAAGAG
HA-SlASAT3 F	Solyc11g067270	Co-IP Cloning	CTGCCCAAATTCGCGATGTACCCTTATGACGTTCCTGATTATGCAGCATCATCAACAATT
HA-SlASAT3 R	Solyc11g067270	Co-IP Cloning	AAAATTTAATGAAACCAGAGTTAACTTATTTGGTTGATTCAACAACTGGAGAAGCA
FLAG-SlASAT4 F	Solyc01g105580	Co-IP Cloning	CTGCCCAAATTCGCGATGGATTACAAGGACGACGATGACAAGGTGAAACCCTCAGCTCCT
FLAG-SlASAT4 R	Solyc01g105580	Co-IP Cloning	AAAATTTAATGAAACCAGAGTTAACTTATCCTAAGGAATGGAATGCTAGTTTTGAAGT

## Sheet: Proteins Identified
Supplementary Table S2 - Proteomics result of SlASAT pulldown complex with SlASATs highlighted.
PG.ProteinGroups	PG.Genes	PG.Organisms	PG.ProteinDescriptions	PG.Qvalue	PG.MolecularWeight	FLAG ASAT4-Rep1 - .PG.NrOfStrippedSequencesIdentified	FLAG ASAT4 -Rep2 - .PG.NrOfStrippedSequencesIdentified	FLAG-ASAT4 -Rep3-. PG.NrOfStrippedSequencesIdentified	FLAG-ASAT4 -rep4-.PG.NrOfStrippedSequencesIdentified	FLAG ASAT4-Rep1 -.PG.Log2Quantity	FLAG ASAT4 -Rep2 -.PG.Log2Quantity	FLAG-ASAT4 -Rep3-.PG.Log2Quantity	FLAG-ASAT4 -rep4-.PG.Log2Quantity
A0A3Q7EQZ9	ASAT4	Solanum lycopersicum	Acylsugar acetyltransferase	0	49215.1	37	39	39	40	13.6132	15.1041	14.5961	15.1999
A0A0A8IBT8	NbGAPDH-A	Nicotiana benthamiana	Glyceraldehyde-3-phosphate dehydrogenase	0	42686.7	29	30	30	31	15.4838	15.4419	15.3263	15.5178
A0A9E7VCB0	PDI2	Nicotiana benthamiana	Protein disulfide-isomerase	0	55457.9	29	28	29	28	8.82453	8.4961	8.90949	8.68717
K4DBH0	ASAT1	Solanum lycopersicum	Acylsugar acyltransferase 1	0	47415.1	23	26	27	28	8.62671	10.231	9.43548	9.63042
R4S2V6	9-lox	Nicotiana benthamiana	Lipoxygenase (Fragment)	0	97445.9	19	22	25	27	7.03864	8.31145	8.20333	8.21336
A0A9E8K0G3		Nicotiana benthamiana	UDP-arabinopyranose mutase	0	41353.8	22	21	21	24	10.3957	9.62033	9.72262	9.47264
I0B7J1	psbO1	Nicotiana benthamiana	Chloroplast PsbO1	0	35198.9	21	21	23	23	13.6707	12.9119	13.8285	13.6166
Q2LFC1		Nicotiana benthamiana	AGO4-2 (Fragment)	0	101483	26	15	20	23	8.27744	8.48979	7.46986	7.56954
A0A481NUV9		Nicotiana benthamiana	ferredoxin--NADP(+) reductase (Fragment)	0	40348.3	22	22	23	22	10.9476	10.4653	10.3756	10.2142
E1AXT8	GOX	Nicotiana benthamiana	(S)-2-hydroxy-acid oxidase	0	40596.1	21	21	21	22	9.38603	9.14812	9.49618	9.00038
A0A0H5B1M6	NbPDR1b	Nicotiana benthamiana	PDR-type ACB transporter	0	161845	24	26	23	20	8.83689	8.74767	8.44622	7.75438
A0A0H5BGR5	NbACAT1a	Nicotiana benthamiana	acetyl-CoA C-acetyltransferase	0	41296.5	18	20	21	20	10.745	11.1732	10.6518	10.8552
K7ZLE1	NbCAS	Nicotiana benthamiana	Calcium-sensing receptor	0	41869.3	17	20	18	20	9.78269	9.72288	9.54344	9.30927
K9LZ88		Nicotiana benthamiana	Polyadenylate-binding protein (Fragment)	0	70515	19	19	17	20	9.67013	9.6581	9.51288	9.37138
F2Z9R2	NbG6PDH-P1	Nicotiana benthamiana	Glucose-6-phosphate 1-dehydrogenase	0	66951.3	20	19	17	20	9.66922	9.00546	8.57943	8.84668
A0A0S3ANR1		Nicotiana benthamiana	NRC2a	0	101124	20	18	17	19	8.51466	8.62926	7.96428	8.43089
A0A5J6DCT7	NRC4	Nicotiana benthamiana	NLR-required for cell death 4	0	99934.8	18	17	17	19	8.00697	8.86309	8.17817	8.18768
A0A0H5AWB5	NbPDR2a	Nicotiana benthamiana	PDR-type ACB transporter	0	162056	19	21	19	15	7.73668	8.64113	7.70627	7.03644
K4D9Y4	ASAT3Solyc11g067270	Solanum lycopersicum	Acylsugar acyltransferase 3	0	48369.5	20	21	14	15	10.4064	12.5837	7.13625	7.37598
J7ES67		Nicotiana benthamiana	catechol oxidase	0	66511	22	17	17	15	10.8748	8.2762	7.65982	7.4489
F2VJF4	Mir3	Nicotiana benthamiana	Miraculin-like protein	0	NaN	12	13	13	15	5.31885	7.94009	8.4529	8.48198
A0A060Q2U8	NbACY	Nicotiana benthamiana	N-acyl-aliphatic-L-amino acid amidohydrolase	0	50055.8	15	12	12	15	7.15366	7.23411	7.13607	7.03554
A0A0G2RIY7	OPB	Nicotiana benthamiana	Prolyl endopeptidase	0	80221.9	16	13	15	14	7.63016	7.79015	7.39987	7.30207
Q5EEY5	SGT1	Nicotiana benthamiana	SGT1	0	41238.7	13	13	13	13	8.24177	8.38593	8.40458	8.12019
J7EYL4		Nicotiana benthamiana	GRX1	0	32883.6	12	12	12	13	8.56047	8.22752	8.2742	7.79445
A0A977TIC9	UGT71AT2	Nicotiana benthamiana	Glycosyltransferase	0	53508.6	12	11	12	13	8.07725	8.15444	7.86774	8.03464
A1YUL9		Nicotiana benthamiana	Importin subunit alpha	0	58523.6	10	10	9	13	7.81892	8.21917	8.22075	8.08153
A0A0H5AWE2	NbMVD1a	Nicotiana benthamiana	Diphosphomevalonate decarboxylase	0	46548	12	12	13	12	7.52806	8.27117	7.57695	7.42405
A0A7M1I5Y9		Nicotiana benthamiana	SBT7	0	82004.4	12	12	10	12	9.38642	7.99188	7.97256	8.2508
Q8H1Y2	PAF1	Nicotiana benthamiana	Proteasome subunit alpha type	0	29876.6	11	11	10	12	9.27729	8.53536	8.5185	8.24704
Q7XAF5	HXK1	Nicotiana benthamiana	Phosphotransferase	0	53889.9	10	8	11	12	7.10282	6.8803	6.71969	7.04209
Q1MSG9	aly	Nicotiana benthamiana	ALY protein	0	29539.1	14	14	12	11	9.48471	9.24503	7.66587	7.2167
T1VY78	EH1.1	Nicotiana benthamiana	Epoxide hydrolase (Fragment)	0	35390.7	9	10	12	11	9.9121	10.4718	10.2154	10.4233
A0A977TID2	UGT71AT3	Nicotiana benthamiana	Glycosyltransferase	0	53780.9	11	10	11	11	7.61587	8.18463	8.01048	8.12624
U6BM52	eIF(iso)4E	Nicotiana benthamiana	Eukaryotic translation initiation factor isoform 4E	0	22851.8	10	8	9	11	7.67691	7.42123	7.27398	7.06505
A0AA49XXI4		Nicotiana benthamiana	Calmodulin-binding transcription activator 2-like	0	123300	12	11	13	10	7.24297	7.54732	6.744	6.35085
Q2QFR3		Nicotiana benthamiana	Cysteine proteinase aleuran type	0	39207.6	9	10	9	10	11.9043	10.2797	10.7799	10.3704
A0A1P8SF02	HT1	Nicotiana benthamiana	Serine/threonine-protein kinase HT1 (Fragment)	0	44465.1	9	9	13	10	6.56566	7.06731	6.70772	6.95231
A0A7M1I5Z9		Nicotiana benthamiana	SBT4	0	80876.2	10	7	10	10	7.95749	8.22904	8.42317	8.35801
A0A977TID5	UGT71AT4	Nicotiana benthamiana	Glycosyltransferase	0	49825	8	7	11	10	8.54707	7.71924	7.44611	7.44616
W6KBN7	pat	Nicotiana benthamiana	Phosphinothricin acetyltransferase	0	20637.4	0	1	10	10	NaN	12.5879	10.1625	10.4135
C9DFC1	TRXh	Nicotiana benthamiana	Thioredoxin H-type 1 (Fragment)	0	13297.4	11	11	8	9	9.19487	9.34779	9.35267	8.89491
R9W2E1		Nicotiana benthamiana	Glutaredoxin-dependent peroxiredoxin	0	17525.2	10	10	9	9	9.11972	10.534	9.94541	10.4803
Q2LAH0	psbS1	Nicotiana benthamiana	Chloroplast photosystem II 22 kDa component	0	29256	9	9	9	9	10.4035	10.9718	10.3944	10.233
Q1WL50	PI	Nicotiana benthamiana	Trypsin proteinase inhibitor	0	30815.9	4	9	6	9	6.62878	10.3535	7.43974	11.0959
A0A0F7JIC2	GAPC2	Nicotiana benthamiana	Glyceraldehyde-3-phosphate dehydrogenase	0	36725.1	8	9	8	9	10.1749	10.2947	10.0765	9.87178
F8UV60	GSTU4	Nicotiana benthamiana	Glutathione S-transferase	0	25910.9	9	9	9	9	9.34307	9.29904	9.09679	9.30349
A0A455QYV0	NbRACK1	Nicotiana benthamiana	Receptor for activated C kinase 1	0	35990.9	5	8	8	9	9.80474	9.94006	9.99142	10.1841
K4BPQ4	ASAT2	Solanum lycopersicum	Acylsugar acyltransferase 2	0	50454.8	3	7	7	9	8.0285	9.82423	8.26791	8.45108
B8R6B6		Nicotiana benthamiana	ELI3 (Fragment)	0	36629.3	9	7	8	9	8.03338	8.29842	8.09485	8.43916
C9E9W2		Nicotiana benthamiana	Chloroplast envelope protein 1	0	66107.2	8	7	8	9	7.23791	7.58634	6.93806	6.56788
B1PSM0;B2D077		Nicotiana benthamiana	Methyltransferase	0	70340.85;70266.71	10	7	7	9	7.67977	7.17642	6.73004	6.86713
A0A9E7VCC7	PDI1	Nicotiana benthamiana	Protein disulfide-isomerase	0	55106.5	9	6	9	9	7.77156	7.71652	7.99078	7.80606
W6JLF1	NbSec13a	Nicotiana benthamiana	Nuclear pore complex protein Sec13a	0	32568.4	7	6	9	9	7.53287	7.33964	7.5213	7.42418
D4IHB9	cdm	Nicotiana benthamiana	Nb cell deth marker	0	21858.5	3	6	7	9	6.03717	7.17986	7.60527	7.35132
A0A9Y1LRP6		Nicotiana benthamiana	Cysteine-rich venom protein	0	20086.5	6	8	7	8	8.00483	9.61163	8.04992	8.30834
A0A060IKL1		Nicotiana benthamiana	Acyl-[acyl-carrier-protein] desaturase	0	44784.1	8	8	7	8	7.45114	7.37677	7.5556	7.24846
Q1HER6	CathB	Nicotiana benthamiana	Cathepsin B	0	39431.9	7	7	7	8	9.09733	8.63985	8.33074	8.62154
U5HUF9	MIP1	Nicotiana benthamiana	MIP1.1a	0	46643.8	8	7	8	8	7.96884	8.49406	7.6446	7.87569
A0A1P8SF07		Nicotiana benthamiana	TOM1-like protein 2 (Fragment)	0	56976.8	7	6	7	8	7.76485	7.91236	8.11538	7.67934
A0A1S5RK01	HEXO1	Nicotiana benthamiana	Beta-hexosaminidase	0	61533.9	7	5	6	8	6.91532	6.8665	6.59746	6.47785
G3KGB5		Nicotiana benthamiana	Bti9	0	68113.4	7	9	7	7	6.88503	8.16093	7.16143	6.97319
H8YI16	PSL1IP2	Nicotiana benthamiana	Potato virus X SL1 RNA interacting protein 2	0	37076	6	8	8	7	7.70932	8.61569	8.06363	8.18623
A0A482EPF5		Nicotiana benthamiana	5-epiaristolochene synthase	0	63220.1	7	8	9	7	6.70351	7.98156	7.10458	7.80304
E0X584	HBP1	Nicotiana benthamiana	Harpin binding protein 1 (Fragment)	0	29378.7	7	7	7	7	10.6493	10.4147	10.7499	10.534
A0A977XRW0	UGT73A24	Nicotiana benthamiana	Glycosyltransferase	0	53555.5	7	7	8	7	8.87439	9.00409	9.16863	9.33644
A0A5B9Y6Q5		Nicotiana benthamiana	MLP-like protein 43	0	16540	7	7	7	7	9.24241	8.67826	7.47918	7.62823
C9DFB5	Pb	Nicotiana benthamiana	Proteasome subunit beta type-6 (Fragment)	0	18871.4	7	7	7	7	9.20735	8.66089	8.65774	8.48688
W6JPQ8	NbNup50d	Nicotiana benthamiana	Nuclear pore complex protein Nup50d	0	47844.3	7	7	8	7	6.02595	6.255	5.89196	5.75619
A0A5B9Y6W8		Nicotiana benthamiana	MLP-like protein 28	0	16739	5	5	6	7	8.38813	7.98944	9.01302	8.99736
B3VMR3	NbEH2.1	Nicotiana benthamiana	Epoxide hydrolase	0	35579.9	7	5	7	7	7.76065	7.41201	7.23953	7.38624
A1YUL8		Nicotiana benthamiana	Importin subunit alpha	0	59007.9	7	5	6	7	5.76509	7.20469	6.23052	6.47349
A0A1S5WM37		Nicotiana benthamiana	Papain-like cysteine proteinase 6	0	51071.2	6	6	6	6	11.7445	10.4789	10.4548	10.6236
A0A0E3JCP4	DREPP	Nicotiana benthamiana	Developmentally-regulated plasma membrane polypeptide	0	24770.3	5	6	6	6	8.78648	8.26902	8.45738	8.23881
A0A0K0PU31	SKP1.1	Nicotiana benthamiana	SKP1-like protein	0	17510.8	5	6	6	6	8.5296	8.07151	8.62043	8.4702
A0A248QFH8	SAMs	Nicotiana benthamiana	S-adenosylmethionine synthase	0	42567.5	6	6	6	6	8.72074	7.82123	8.39589	8.10762
A0A977TID4	UGT72AX1	Nicotiana benthamiana	Glycosyltransferase	0	54457.6	7	6	5	6	8.61716	7.42233	8.26547	7.57038
A5A5A1		Nicotiana benthamiana	Ribosomal protein L25	0	27987.7	7	6	6	6	7.50415	7.20929	7.16014	7.07196
A4USB3		Nicotiana benthamiana	4-diphosphocytidyl-2-C-methyl-D-erythritol kinase	0	NaN	5	5	6	6	7.53366	6.64864	7.26881	7.46768
A0A8K1ZRH7		Nicotiana benthamiana	Glycosyltransferase	0	50541.4	4	4	6	6	7.0635	7.9933	8.03032	7.8426
A0A7M1I5X9		Nicotiana benthamiana	SBT9	0	81334.8	6	2	4	6	6.33023	6.41489	6.63191	6.69008
F2Z9R1	NbG6PDH-Cyto	Nicotiana benthamiana	Glucose-6-phosphate 1-dehydrogenase	0	58589.1	6	6	5	5	9.21518	8.30267	8.2525	8.09549
A0A515KYM7;A0A7M4BIM2	AGO1b;AGO1B	Nicotiana benthamiana	Argonaute 1b	0	122489.6;122468.54	8	6	5	5	8.72487	7.88714	7.3464	7.42086
A2IBL2	H2b	Nicotiana benthamiana	Histone H2B	0	15858.7	5	6	5	5	7.83703	7.65006	8.46399	8.55215
Q8SAQ3		Nicotiana benthamiana	Ribulose bisphosphate carboxylase small subunit (Fragment)	0	13365.6	5	5	5	5	12.4224	12.7908	13.2652	13.9099
A0A0F7QZM4	NbACO2a	Nicotiana benthamiana	aminocyclopropanecarboxylate oxidase	0	35902.3	5	5	5	5	9.84253	8.89918	9.00663	9.17597
Q45Q23		Nicotiana benthamiana	Prohibitin	0	31856.6	5	5	5	5	9.15298	8.67475	8.53644	8.83106
Q8H0B4	NbWIPK	Nicotiana benthamiana	Mitogen-activated protein kinase	0	42831.9	6	5	4	5	7.59154	7.6049	7.6026	7.57582
A0A8G0QBX5	ALKB1	Nicotiana benthamiana	M6A demethylase	0	49952.8	5	5	5	5	6.93252	6.9084	7.07815	7.47728
A0A288UJC0		Nicotiana benthamiana	Malonyltransferase	0	50909.4	4	5	5	5	6.87096	6.44473	8.04991	7.78086
Q5EEQ1		Nicotiana benthamiana	Photosystem I reaction center subunit X PSI-K	0	13401.8	4	4	4	5	12.2569	12.9017	12.2462	13.4387
C9DFB6		Nicotiana benthamiana	FAD-binding FR-type domain-containing protein (Fragment)	0	18176.8	5	4	5	5	7.6477	8.04201	7.85352	7.9065
A0A7R9GKX6	NbC1RGP	Nicotiana benthamiana	UDP-arabinopyranose mutase	0	41132.5	4	4	5	5	8.22228	7.94002	7.4222	8.10586
U3SXQ9	NbTCTP	Nicotiana benthamiana	Translationally controlled tumor protein	0	18950.4	4	4	5	5	7.86704	7.53135	7.54213	7.74042
A0A387K1P8	NbRanBP1-1a	Nicotiana benthamiana	Ran binding protein RanBP1-1a	0	23907.7	5	4	5	5	6.95772	7.38597	6.83678	7.03312
Q6TNI9	AXS1	Nicotiana benthamiana	UDP-D-apiose/UDP-D-xylose synthase	0	NaN	6	4	6	5	6.8556	6.31426	6.54389	6.28193
A0A5J6DCA3	NRC3	Nicotiana benthamiana	NLR-required for cell death 3	0	101349	5	3	4	5	6.82732	7.38924	6.08615	5.90044
A0A7D6BIB1		Nicotiana benthamiana	non-specific serine/threonine protein kinase	0	53016.8	6	3	6	5	7.62781	7.25061	7.61906	6.39279
A0A1U9IKY9		Nicotiana benthamiana	Autophagy protein 5	0	41288.4	5	2	5	5	5.32509	6.84503	5.9232	6.202
A0A810DPF8	NbPDSb	Nicotiana benthamiana	Phytoene dehydrogenase	0	65092.1	6	6	5	4	6.44317	6.64725	6.18078	6.18195
A5JGX6	RanGAP2	Nicotiana benthamiana	RAN GTPase-activating protein 2	0	59318.8	5	5	5	4	5.51277	5.94134	6.02336	6.17244
E5LLE7		Nicotiana benthamiana	Phosphoglycerate kinase	0	50083.8	5	4	4	4	10.8898	10.4993	10.5991	10.9165
U3MY90		Nicotiana benthamiana	Proteinase inhibitor (Fragment)	0	15433.8	3	4	4	4	9.146	10.2387	9.78306	9.36338
A0A172WC23		Nicotiana benthamiana	Defensin-like protein 2	0	8660.35	0	4	2	4	NaN	9.75796	4.9021	11.4306
A0A0M4UPT2	NbPLD_beta	Nicotiana benthamiana	Phospholipase D	0	93849.7	3	4	4	4	7.26501	8.29324	6.69422	6.81261
Q6XX16		Nicotiana benthamiana	Glutathione S-transferase (Fragment)	0	13772.6	4	4	4	4	8.28994	8.01206	9.14299	8.94527
B7VCB9;Q1EI36	fib2	Nicotiana benthamiana	rRNA 2'-O-methyltransferase fibrillarin	0	32648.25;32696.31	5	4	5	4	7.52808	7.66834	7.25404	6.99823
A0A7M1I5Y8		Nicotiana benthamiana	SBT6	0	79494.3	6	4	6	4	7.6839	7.15027	7.38086	6.81658
A5JGX7	RanGAP1	Nicotiana benthamiana	RAN GTPase-activating protein 1	0	58250.8	3	4	3	4	5.89609	6.63739	6.43721	6.35485
A0A1P8SF00	RIN4	Nicotiana benthamiana	RPM1-interacting protein 4	0	29169.6	5	4	5	4	6.35445	6.37899	5.78705	5.5191
A0A1P8SF08	API1	Nicotiana benthamiana	AvrPto-interacting protein 1 (Fragment)	0.00164204	101004	4	3	3	4	5.94465	6.62145	6.54764	6.27213
A0A1V1H612	NbRBOHB	Nicotiana benthamiana	Respiratory burst oxidase homolog protein B	0	105916	6	6	3	3	6.49115	7.67837	5.7462	5.25827
Q68VB6	aly	Nicotiana benthamiana	ALY protein	0	27058.1	4	4	3	3	7.86415	7.26201	6.95972	6.00352
D2DMF5		Nicotiana benthamiana	Plastocyanin	0	17098.3	3	3	3	3	10.2415	10.1775	11.2557	10.6688
A0A0F7R532	NbSAMS1a	Nicotiana benthamiana	S-adenosylmethionine synthase	0	42624.5	3	3	3	3	10.1216	9.80131	10.088	9.7487
A0A8J9SKY7	NbACO2b	Nicotiana benthamiana	aminocyclopropanecarboxylate oxidase	0	35920.5	2	3	2	3	10.7519	8.76154	9.40049	7.70929
A0A0H3U2A6	SOBIR1	Nicotiana benthamiana	Leucine-rich repeat receptor-like kinase	0	70666.1	4	3	4	3	6.6304	8.17627	6.26406	5.72035
A0A387K491	NbRanBP1-1b	Nicotiana benthamiana	Ran binding protein RanBP1-1b	0	24490.3	3	3	3	3	7.13461	7.80738	8.00757	7.90432
Q6Q0C2		Nicotiana benthamiana	protein-serine/threonine phosphatase (Fragment)	0	26409.9	1	3	3	3	6.76833	7.56863	6.96464	6.44487
A4D0J8		Nicotiana benthamiana	Carbonic anhydrase (Fragment)	0	20525.7	2	3	2	3	6.36055	7.08815	6.61661	6.55397
A0A387K3E6	NbRanBP1-2a	Nicotiana benthamiana	Ran binding protein RanBP1-2a	0	24035.8	3	3	3	3	6.09337	6.66917	5.63409	6.19603
A7LH85		Nicotiana benthamiana	Ran binding protein	0	24793.5	3	3	2	3	6.73526	6.50928	6.75954	6.18615
A0A977XSW1	UGT73A25	Nicotiana benthamiana	Glycosyltransferase	0	52514.8	3	3	2	3	5.78984	6.36462	6.01932	5.80949
A0A384E148		Nicotiana benthamiana	Alpha-galactosidase	0	39884.3	2	3	1	3	5.8955	5.64774	4.66338	5.82772
A0A0M4J3A8		Nicotiana benthamiana	Heat shock protein 90-1	0	80151.1	3	2	3	3	7.24897	7.88302	8.11114	8.2219
Q6XX17		Nicotiana benthamiana	Glutathione S-transferase (Fragment)	0	13515.7	3	2	3	3	6.21222	7.56415	6.57792	6.56424
A0A4D6IA34		Nicotiana benthamiana	23 kDa subunit of oxygen evolving system of photosystem II	0	28659.3	2	2	2	3	6.71615	7.17203	8.40205	7.6045
W6E926	sHsp	Nicotiana benthamiana	Putative small heat shock protein	0	28604.2	3	2	3	3	5.50007	6.88087	6.15327	6.87529
A0A3Q9VF17		Nicotiana benthamiana	NBR1	0	92015.8	2	2	3	3	5.07599	6.12332	6.04103	5.33623
A0A387K2T7	NbRanBP1-3	Nicotiana benthamiana	Ran binding protein RanBP1-3	0	24959.8	1	2	3	3	4.73388	5.6951	6.59621	6.42007
A0A3G9K655;A0A7M4C1N0	NbXpo1-1a;	Nicotiana benthamiana	Exportin1-1a;XPO1b	0.000187688	123728.89;123621.7	3	2	3	3	4.48865	5.46416	5.39877	6.03356
Q6UNX5		Nicotiana benthamiana	Uncharacterized protein	0	50287.8	2	1	3	3	7.97664	8.6854	7.10881	7.13858
A0A9E8Z0W3		Nicotiana benthamiana	MLP-like protein 423	0	16819.1	7	7	5	2	8.67646	8.62858	7.64362	7.56328
I0B7J2;Q58H58	psbO2;psbO	Nicotiana benthamiana	Chloroplast PsbO2;Chloroplast photosynthetic oxygen-evolving protein 33 kDa subunit	0	35197.78;35167.75	2	2	2	2	13.2133	13.1242	12.6092	11.2669
Q769C4	Hsp70	Nicotiana benthamiana	Heat shock protein 70 (Fragment)	0	11674.9	2	2	2	2	7.88201	10.3672	9.02683	8.23977
C5MTW1		Nicotiana benthamiana	Heterotrimeric G protein beta 1 subunit	0	35824.5	2	2	2	2	7.85109	8.69699	9.20008	8.9215
A0A173FEI6	IF4a	Nicotiana benthamiana	RNA helicase	0	46830.5	2	2	2	2	8.89022	8.51328	8.87191	8.5375
A0A0H3W569	RABG3f	Nicotiana benthamiana	Rab small GTPase	0	22878.9	2	2	2	2	7.10336	8.3943	7.38025	6.35913
G4XTD4	P5CS	Nicotiana benthamiana	Delta 1-pyrroline-5-carboxylate synthetase (Fragment)	0	14213.2	2	2	2	2	7.54257	8.30501	9.20527	9.29413
A0A0M3SBS3;A0A0M4J345		Nicotiana benthamiana	Heat shock protein 90-3;Heat shock protein 90-2	0	80528.4;80409.32	2	2	2	2	8.47075	8.16802	8.02434	7.53321
A0A8A1L3A8	MIP1.2b	Nicotiana benthamiana	MIP1.2b	0	46687.8	2	2	2	2	7.17591	8.12369	7.17828	7.85231
C9DFC0	PIP1	Nicotiana benthamiana	Phytophthora-inhibited protease 1-like protein (Fragment)	0	20878.2	2	2	2	2	7.56129	7.96338	7.70103	7.57728
A0A2Z4WTD4		Nicotiana benthamiana	4a-hydroxytetrahydrobiopterin dehydratase	0	23338.8	2	2	2	2	7.35765	7.9112	7.70864	8.04803
A0A172WC56		Nicotiana benthamiana	Defensin-like protein 1	0	9681.37	0	2	1	2	NaN	7.31292	3.4653	8.89125
A0A0A7EAN9;X5JM82	ANKr_1;ANK	Nicotiana benthamiana	Ankyrin repeat domain containing protein 2 (Fragment);Ankyrin repeat domain containing protein	0	37076.16;37189.32	1	2	2	2	6.55277	6.99157	8.2997	7.83209
D3Y681	NMMP1	Nicotiana benthamiana	Matrix metalloprotease 1	0	39723.7	2	2	2	2	5.27926	6.82483	6.41973	6.46582
A4K8J6		Nicotiana benthamiana	SRC2-like protein	0	31628.5	2	2	2	2	6.0295	6.1655	5.58924	5.36305
X5JRX8	AO	Nicotiana benthamiana	L-ascorbate oxidase	0	64696.9	5	2	3	2	5.96989	6.14002	4.98237	4.96587
A0A2Z6IIB3	CRT3a1	Nicotiana benthamiana	Calreticulin	0	49790	2	2	2	2	7.65767	6.11688	5.60383	5.78893
B0CN62		Nicotiana benthamiana	Myosin VIII-1	0	130324	2	2	1	2	7.03666	5.98107	5.19233	4.95816
D9IWN9		Nicotiana benthamiana	Fructokinase-like protein 1	0	55626.9	3	2	3	2	6.25889	5.66469	5.16754	5.34726
A0A8K1ZRH6		Nicotiana benthamiana	Glycosyltransferase	0	53557.8	2	2	2	2	5.58302	5.43331	4.99669	4.72133
A0A7M4CIE2		Nicotiana benthamiana	SBT2	0	81836.4	2	2	2	2	5.06875	5.22234	5.37464	4.87476
F2Z9R3	NbG6PDH-P2	Nicotiana benthamiana	Glucose-6-phosphate 1-dehydrogenase	0	67488.9	3	1	3	2	8.09593	8.17702	7.13896	6.9725
Q6XX15		Nicotiana benthamiana	Glutathione S-transferase U3 (Fragment)	0	14273.1	1	1	1	2	7.57163	7.91253	8.75218	8.58182
E5RPJ4	NADP-ME	Nicotiana benthamiana	Malic enzyme (Fragment)	0	58777.4	1	1	2	2	7.43355	7.18545	7.29652	7.40764
A0A0S3ANE0		Nicotiana benthamiana	NRC2b	0	101078	2	1	2	2	6.3164	6.62792	5.32964	5.86614
W6JJB7	NbSec13c	Nicotiana benthamiana	Nuclear pore complex protein Sec13c	0	32646.7	2	1	3	2	7.36618	6.10596	6.38397	6.47168
T2B587		Nicotiana benthamiana	UBP1 (Fragment)	0	20346.7	1	1	3	2	5.68917	5.90773	5.28671	4.71111
A0A8A2F925	P4H4	Nicotiana benthamiana	procollagen-proline 4-dioxygenase	0	32722.1	3	1	2	2	5.96956	5.68684	5.85179	5.80853
D5KXN1	ISE2	Nicotiana benthamiana	Increased size exclusion limit 2	0	130119	4	1	3	2	6.66833	5.42196	5.73179	5.34704
F8WR02	NbEDGP	Nicotiana benthamiana	Extracellular dermal glycoprotein	0	47280.9	1	0	2	2	5.82581	NaN	6.00267	5.98787
A0A0M3VGN3	NbPLD_alpha	Nicotiana benthamiana	Phospholipase D	0	92168.3	2	0	2	2	6.00334	NaN	5.6906	5.97383
C9DFB4	APFI	Nicotiana benthamiana	Transcription factor APFI-like protein (Fragment)	0	15888.1	2	0	2	2	5.53917	NaN	4.81125	4.90451
A0A0H5BGR8	NbPDR2b	Nicotiana benthamiana	PDR-type ACB transporter	0	161769	4	5	5	1	7.49517	8.61121	7.4819	6.207
A0ZVU2	samt	Nicotiana benthamiana	S-adenosylmethionine transporter	0	34661.2	4	4	4	1	8.33953	7.80757	7.40615	6.95352
A0A977XT93	UGT93T2	Nicotiana benthamiana	Glycosyltransferase	0	52015.6	4	3	2	1	6.3149	8.10532	6.22409	6.25869
C7C5S9	ncapp	Nicotiana benthamiana	Aldose 1-epimerase	0	39195.3	6	2	0	1	7.0318	5.68502	NaN	4.88007
Q2LAH1	psbS2	Nicotiana benthamiana	Chloroplast photosystem II 22 kDa component	0	29013.9	1	1	1	1	11.7162	13.1281	11.8716	11.9799
A0A0S0N5Y9	TUA6	Nicotiana benthamiana	Tubulin alpha chain	0	49767.1	0	1	1	1	NaN	10.8934	10.1449	9.57752
A0A286RNF7		Nicotiana benthamiana	Carbonic anhydrase	0	34522.5	1	1	1	1	6.81518	9.82348	9.14075	11.6871
I0B7J7	psbP3	Nicotiana benthamiana	23 kDa subunit of oxygen evolving system of photosystem II	0	28589.9	1	1	1	1	10.6403	9.74732	9.49296	9.22586
I0B7J6	psbP2	Nicotiana benthamiana	23 kDa subunit of oxygen evolving system of photosystem II	0	28516	1	1	1	1	10.0648	9.09019	8.53764	9.33314
B8R4D5		Nicotiana benthamiana	Subtilisin-like protein (Fragment)	0	20832.3	1	1	1	1	8.99842	8.61478	7.5698	7.87507
C9DFB2	ACO1	Nicotiana benthamiana	aminocyclopropanecarboxylate oxidase (Fragment)	0	20066.1	1	1	1	1	5.41426	8.53689	8.70817	8.15897
A0A0A8K9V3	chlP	Nicotiana benthamiana	geranylgeranyl diphosphate reductase	0.00253623	51324.1	1	1	1	1	9.47211	8.47502	8.25791	9.09094
A2PYH3	NbNACa1	Nicotiana benthamiana	Alpha chain of nascent polypeptide associated complex	0	21924.2	1	1	1	1	9.08655	8.32239	8.40279	7.84338
J7ERA8;Q70Q37	;hct	Nicotiana benthamiana	Hydroxycinnamoyl transferase (Fragment);Hydroxycinnamoyl-CoA hydroxycinnamoyltransferase (Fragment)	0	40856.45;35430.2	1	1	1	1	6.32438	8.27492	6.44788	6.33742
Q8LKF8	SGT1.2	Nicotiana benthamiana	SGT1-like protein (Fragment)	0	22945	1	1	1	1	8.22482	8.24314	8.11813	7.33241
A0A248QEL2	SAMs	Nicotiana benthamiana	S-adenosylmethionine synthase	0	42674.6	1	1	1	1	6.96023	7.85738	8.46727	6.65711
Q0WYB6		Nicotiana benthamiana	Uncharacterized protein	0	NaN	0	1	1	1	NaN	7.80645	6.97347	6.91084
C9DFA3	FtsH	Nicotiana benthamiana	FtsH-like protein (Fragment)	0	22018	1	1	1	1	7.54649	7.681	7.79429	7.86802
U5Q1Q7		Nicotiana benthamiana	MIP1.1b	0	46471.6	1	1	1	1	6.0572	7.49113	7.06982	7.0908
W6JJ90	NbSec13d	Nicotiana benthamiana	Nuclear pore complex protein Sec13d	0	32628.6	1	1	1	1	8.10418	7.00577	6.64883	5.98116
A0A9E8K3E9		Nicotiana benthamiana	Class 2 reversibly glycosylated polypeptide 5	0	38990.9	1	1	1	1	5.8006	6.89146	6.50203	6.7337
C0JT31		Nicotiana benthamiana	assimilatory sulfite reductase (ferredoxin)	0	78090.2	1	1	1	1	7.25727	6.73632	6.88836	6.45679
A0A2D0Y0Y7		Nicotiana benthamiana	NAC1 transcription factor	0.000187688	36258.1	0	1	1	1	NaN	6.22041	4.69879	4.96192
A0A678WQ24	PP2Aa-1	Nicotiana benthamiana	PP2A scaffolding/structural subunit A alpha isoform	0	65572.2	1	1	1	1	6.78262	6.16562	6.22675	5.7346
A0A0A7EAV4	ANKr_2	Nicotiana benthamiana	Ankyrin repeat domain containing protein 2	0	37302.4	1	1	1	1	5.81012	5.79556	6.3751	6.43125
W6JJ80	NbNup50c	Nicotiana benthamiana	Nuclear pore complex protein Nup50c	0.00110375	47611.1	1	1	1	1	2.88361	5.05732	3.53901	3.18562
B7XH28	GMD	Nicotiana benthamiana	GDP-mannose 4,6-dehydratase	0	41449.7	1	1	1	1	5.89684	4.94856	4.12754	4.67764
Q076B1		Nicotiana benthamiana	RPN9 (Fragment)	0.00253623	41121.5	1	1	1	1	3.9618	4.37361	2.4728	3.54679
W6JLY0	NbNup50a	Nicotiana benthamiana	Nuclear pore complex protein Nup50a	0	47792.1	2	1	2	1	4.19567	4.24247	3.79757	3.29385
A0A8K1ZRG1		Nicotiana benthamiana	Glycosyltransferase	0	52474.1	1	0	0	1	5.61601	NaN	NaN	5.41861
Q6RI20		Nicotiana benthamiana	(E)-4-hydroxy-3-methylbut-2-enyl diphosphate synthase (Fragment)	0	29332.6	1	0	1	1	7.05799	NaN	6.70068	6.30856
E1U7Y5	MAP90	Nicotiana benthamiana	Microtubule-associated protein	0	90149	1	0	1	1	6.28296	NaN	6.16868	6.95545
A0A0K1U1X5	LecRK	Nicotiana benthamiana	non-specific serine/threonine protein kinase	0	74672.6	1	0	1	1	4.66701	NaN	5.61764	6.18888
F2Z9R6	NbNADK3	Nicotiana benthamiana	NAD kinase (Fragment)	0	23550.7	0	0	1	1	NaN	NaN	5.59237	5.13367
A0A8K1ZRH3		Nicotiana benthamiana	Glycosyltransferase	0	53470.7	2	0	1	1	5.46228	NaN	3.47998	3.54535
Q84KK7	NbrbohB	Nicotiana benthamiana	Respiratory burst oxidase homolog	0.00253623	106047	1	1	1	0	5.3881	6.46506	4.93415	NaN
W6JJ76	NbNup214	Nicotiana benthamiana	Nuclear pore complex protein Nup214	0	183853	1	1	1	0	5.07912	5.35099	3.71193	NaN
A0A5B8NH92		Nicotiana benthamiana	Chorismate mutase	0.00535523	36332.8	1	1	1	0	3.93889	2.58076	2.1404	NaN
W6JJD8	NbNup107a	Nicotiana benthamiana	Nuclear pore complex protein	0.00535523	121883	1	0	0	0	6.79612	NaN	NaN	NaN

## Sheet: Control EV
Supplementary Table S2
PG.ProteinGroups	PG.Genes	PG.Organisms	PG.ProteinDescriptions	PG.Qvalue	PG.MolecularWeight	EV-Rep1-.PG.NrOfStrippedSequencesIdentified	EV-Rep2-.PG.NrOfStrippedSequencesIdentified	EV-Rep1-.PG.Log2Quantity	EV-Rep2-.PG.Log2Quantity
A0A0H3U2A6	SOBIR1	Nicotiana benthamiana	Leucine-rich repeat receptor-like kinase	0	70666.1	9	8	768.743	912.601
A0A0H5B1M6	NbPDR1b	Nicotiana benthamiana	PDR-type ACB transporter	0	161845	48	44	11730.1	18633.3
A0A0H5BGT0	NbPDR9	Nicotiana benthamiana	PDR-type ACB transporter	0	161752	9	8	337.386	373.214
A0A0M3VGN3	NbPLD_alpha	Nicotiana benthamiana	Phospholipase D	0	92168.3	13	6	350.267	293.645
A0A0M4UPT2	NbPLD_beta	Nicotiana benthamiana	Phospholipase D	0	93849.7	13	12	536.862	796.095
A0A0S3ANR1		Nicotiana benthamiana	NRC2a	0	101124	10	7	296.854	447.596
A0A173FEI6	IF4a	Nicotiana benthamiana	RNA helicase	0	46830.5	1	1	1414.14	639.124
A0A248QEL2	SAMs	Nicotiana benthamiana	S-adenosylmethionine synthase	0	42674.6	1	0	32.7698	NaN
A0A3G9JTB1	NbXpo1-2a	Nicotiana benthamiana	Exportin1-2a	0	123740	7	6	1190.17	2047.35
A0A5J6DCT7	NRC4	Nicotiana benthamiana	NLR-required for cell death 4	0	99934.8	21	13	587.89	967.66
A0A6F8NZP8	NbPLC2	Nicotiana benthamiana	Phosphoinositide phospholipase C	0	63907.5	2	1	814.198	1404.83
A0A7M1I5X9		Nicotiana benthamiana	SBT9	0	81334.8	4	3	368.968	170.605
A0A7M1I5Y8		Nicotiana benthamiana	SBT6	0	79494.3	5	4	189.694	156.941
A0A7M1I600		Nicotiana benthamiana	SBT5	0	81034.4	9	9	380.799	787.568
A0A7M4CIE2		Nicotiana benthamiana	SBT2	0	81836.4	3	2	169.096	101.793
A0A810DPF8	NbPDSb	Nicotiana benthamiana	Phytoene dehydrogenase	0	65092.1	7	5	276.79	181.405
A0A8A2F6K2	P4H10	Nicotiana benthamiana	Prolyl 4-hydroxylase 10	0	31977.5	1	0	499.79	NaN
A0A9E7VCB0	PDI2	Nicotiana benthamiana	Protein disulfide-isomerase	0	55457.9	15	13	1928.87	670.287
A0AA49XXI4		Nicotiana benthamiana	Calmodulin-binding transcription activator 2-like	0	123300	10	10	387.893	409.595
A1YUL9		Nicotiana benthamiana	Importin subunit alpha	0	58523.6	15	12	816.618	944.33
A7M8K5	ranGAP2	Nicotiana benthamiana	Ran GTPase activating protein (Fragment)	0	44201.5	1	0	155.311	NaN
C9DFA6	P69	Nicotiana benthamiana	Subtilisin-like serine protease (Fragment)	0	19386	1	1	150.997	149.982
C9E9W2		Nicotiana benthamiana	Chloroplast envelope protein 1	0	66107.2	13	10	1337.93	957.516
D5JXY5	NbCA1	Nicotiana benthamiana	Calcium-transporting ATPase	0	114270	1	1	983.775	5724.51
I0B7J1	psbO1	Nicotiana benthamiana	Chloroplast PsbO1	0	35198.9	22	18	20783.9	4382.26
K7ZLE1	NbCAS	Nicotiana benthamiana	Calcium-sensing receptor	0	41869.3	16	15	20576.4	15113.4
Q1MSG9	aly	Nicotiana benthamiana	ALY protein	0	29539.1	3	2	367.854	208.171
Q6XX17		Nicotiana benthamiana	Glutathione S-transferase (Fragment)	0	13515.7	3	3	194.31	247.105
R4N342	YphC	Nicotiana benthamiana	GTPase Der	0	72375.6	10	8	336.721	662.308
R4S2V6	9-lox	Nicotiana benthamiana	Lipoxygenase (Fragment)	0	97445.9	20	12	541.696	337.296
U5HUF9	MIP1	Nicotiana benthamiana	MIP1.1a	0	46643.8	15	15	2279.47	3139.41
W6JJA5;W6JPR5	NbAladin-a;NbAladin-b	Nicotiana benthamiana	Nuclear pore complex protein Aladin-a;Nuclear pore complex protein Aladin-b	0	48225.5;48101.15	5	4	309.342	157.995
W6JJD5	NbNup205a	Nicotiana benthamiana	Nuclear pore complex protein Nup205a	0	211170	6	4	137.64	208.212
W6JPR1	NbNup160a	Nicotiana benthamiana	Nuclear pore complex protein Nup160a	0	166248	2	2	54.2646	197.428
